# Supplementary material for: Validation of the Dutch Eating Behavior Questionnaire in a Romanian Adult Population
Source: Nutrients. 2021 Oct 29;13(11):3890. doi: 10.3390/nu13113890 (PMC8619088; doi:10.3390/nu13113890)
Supplement: Supplementary file 1 [file nutrients-13-03890-s001.zip]

Archive with 1 entries (1 files):
- nutrients-1369274-supplementary.pdf
